# Supplementary material for: Clinical and Radiographic Outcomes of Single Implant-Supported Zirconia Crowns Following a Digital and Conventional Workflow: Four-Year Follow-Up of a Randomized Controlled Clinical Trial
Source: J Clin Med. 2024 Jan 12;13(2):432. doi: 10.3390/jcm13020432 (PMC10816133; doi:10.3390/jcm13020432)
Supplement: Supplementary file 1 [file jcm-13-00432-s001.zip]

Archive with 1 entries (1 files):
- jcm-2782753-supplementary.pdf
